# Supplementary material for: PLODs: Novel prognostic biomarkers and potential immunotherapy targets for head and neck squamous cell carcinoma
Source: Heliyon. 2023 Feb 3;9(2):e13479. doi: 10.1016/j.heliyon.2023.e13479 (PMC9937984; doi:10.1016/j.heliyon.2023.e13479)
Supplement: Multimedia component 1 [file mmc1.xlsx]

## Sheet: Sheet1
Supplementary Table S2. 1-, 3- and 5-years survival rate.
Overall Survival
	1-years	3-years	5-years
PLOD1-High	0.716867	0.246988	0.0963855
PLOD1-Low	0.791667	0.28869	0.110119
PLOD2-High	0.737752	0.273775	0.0979827
PLOD2-Low	0.832258	0.277419	0.122581
PLOD3-High	0.739535	0.246512	0.102326
PLOD3-Low	0.787456	0.296167	0.108014
Disease Specific Survival
	1-years	3-years	5-years
PLOD1-High	0.7	0.24	0.1
PLOD1-Low	0.795455	0.289773	0.105114
PLOD2-High	0.739255	0.275072	0.0974212
PLOD2-Low	0.830065	0.27451	0.124183
PLOD3-High	0.742081	0.253394	0.104072
PLOD3-Low	0.786477	0.291815	0.106762
Progress free Survival
	1-years	3-years	5-years
PLOD1-High	0.552448	0.20979	0.0839161
PLOD1-Low	0.704735	0.270195	0.0891365
PLOD2-High	0.664062	0.265625	0.0703125
PLOD2-Low	0.660428	0.248663	0.0962567
PLOD3-High	0.623256	0.223256	0.0883721
PLOD3-Low	0.689895	0.275261	0.0905923
