# Supplementary material for: PLODs: Novel prognostic biomarkers and potential immunotherapy targets for head and neck squamous cell carcinoma
Source: Heliyon. 2023 Feb 3;9(2):e13479. doi: 10.1016/j.heliyon.2023.e13479 (PMC9937984; doi:10.1016/j.heliyon.2023.e13479)
Supplement: Multimedia component 2 [file mmc2.xlsx]

## Sheet: Sheet1
Supplementary Table S3. Cox regression analysis using PLOD expression.
Overall Survival
Characteristics	Total(N)	HR(95% CI)	P value
PLOD1	501	1.171 (0.996-1.376)	0.055
PLOD2	501	1.205 (1.074-1.352)	0.001
PLOD3	501	1.124 (0.971-1.301)	0.119
Disease Specific Survival
Characteristics	Total(N)	HR(95% CI)	P value
PLOD1	476	1.267 (1.032-1.556)	0.024
PLOD2	476	1.220 (1.053-1.414)	0.008
PLOD3	476	1.131 (0.936-1.365)	0.202
Progress free Survival
Characteristics	Total(N)	HR(95% CI)	P value
PLOD1	501	1.225 (1.035-1.449)	0.018
PLOD2	501	1.124 (0.997-1.266)	0.055
PLOD3	501	1.115 (0.956-1.300)	0.166
