# Supplementary material for: PLODs: Novel prognostic biomarkers and potential immunotherapy targets for head and neck squamous cell carcinoma
Source: Heliyon. 2023 Feb 3;9(2):e13479. doi: 10.1016/j.heliyon.2023.e13479 (PMC9937984; doi:10.1016/j.heliyon.2023.e13479)
Supplement: Multimedia component 3 [file mmc3.xlsx]

## Sheet: Sheet1
Supplementary Table S4. PLOD-related genes.
PLOD1-related genes	PLOD2-related genes	PLOD3-related genes
P3H1	RP11-274H2.5	IFT22
BMP1	RP11-274H2.3	PLOD1
EMC1	P4HA1	CNPY4
SDF4	LOXL2	LRWD1
SERPINH1	FNDC3B	MUC12
ITGA5	GALNT2	COLGALT1
KIAA2013	PIGK	AP1S1
PLOD3	UBTD2	TAF6
GNB1	IKBIP	ARPC1B
CERCAM	ITGA5	SLC12A9
CHPF	TMEM263	ZNHIT1
CD276	PLOD1	EPHB4
COLGALT1	CALU	XYLT2
LOXL2	AIDA	ZKSCAN5
DDOST	RAB23	POLR2J
MMP14	PRKD3	SLC39A13
VKORC1	CCDC50	SERPINH1
LAMC1	ANXA5	ALKBH4
HSPG2	CNN3	ZSCAN21
CALU	C5orf15	DKK3
PTK7	ARFGAP3	PIGT
GLG1	GNB4	FAM65A
GALNT2	POFUT2	GNB2
P4HA1	GNB1	PRKCSH
PLBD2	CSGALNACT2	HSP90B1
ANXA5	OSMR	POFUT2
CYB5R3	RP11-399B17.1	GALNT2
PIGT	PGM1	PHLDB1
APP	RYK	CD276
AGRN	TMED7	BET1
FKBP9	BMP1	KCTD17
PLA2G15	GANAB	SRI
SLC39A13	COMMD2	PRKRIP1
POFUT2	GLG1	MARVELD1
P4HA2	SGCB	LAMB1
CNPY4	TRPC1	P4HA1
LGALS1	FUT11	CLIP2
XYLT2	HPS3	CHPF
MFAP2	LOX	HSPG2
PHLDB1	CLIC4	FIS1
TMED9	AC093616.4	COPS6
DKK3	EMC1	IKBIP
FKBP7	AC007620.3	PSMC2
CAPZB	RAP1A	NOMO1
FZD2	PLEKHA8P1	AGRN
TMEM200B	PDIA5	SDF4
PTRF	CMTM1	PON2
TBXA2R	MMP14	B3GAT3
TRIO	FUCA2	MAD2L2
IKBIP	DDOST	BRI3
COL5A1	HLA-F-AS1	CGB7
TSHZ3	MBTPS1	FHL2
B4GAT1	CKLF-CMTM1	PDAP1
LAMB1	B3GNT9	MOSPD3
PMEPA1	ERGIC1	TINAGL1
MYL9	SMARCA1	TMED9
CALD1	LPP	RILPL1
KIRREL	MAN2A1	CTSZ
LPCAT1	GINM1	AMPD2
AP1M1	CYB5R3	IGFBP7
PDPN	CDK2	AP2B1
KDELR1	TICAM2	PDGFA
PDGFC	AMOTL2	CPSF4
CMTM3	FERMT2	TBXA2R
CPQ	COPB2	RP11-64K7.1
MAD2L2	MAPK9	SLC2A6
KDELC1	RP11-86H7.7	FZD2
TMEM263	PAK2	P3H1
CLSTN1	GPX8	SGCE
C1QTNF6	ARSK	DNAJC2
TTYH3	SLFN11	SLC12A4
ITGB1	RPN1	PMEPA1
PLOD2	STARD3NL	KDELC1
GPX8	PDGFC	PRAF2
SNAI2	HLTF	CDK18
EHD2	RSPRY1	DDOST
TMEM184B	SNX7	TMEM263
RAB11FIP5	ANO6	LAMC1
COL18A1	SRGAP2C	ITGA5
HHIPL1	YIPF5	TRIP6
FLNA	HHIPL1	HYOU1
SLC12A4	PGK1	AP4M1
IGFBP7	MSANTD3	AP1M1
TGFB1I1	SPIN1	TTYH3
MFGE8	SLC15A4	MMP14
COL16A1	MGAT1	GLG1
AGPAT1	ATP13A3	LGALS1
SLC9A1	SLC16A3	NLGN2
FAP	TBC1D8B	GRINA
PDLIM7	PPIL4	CPQ
P4HA3	SPOP	CCDC102A
FKBP14	PTTG1IP	PLA2G15
BGN	JOSD1	CDK14
ITFG3	HNRNPH3	KIF7
HTRA1	KATNAL1	CERCAM
MYH9	GXYLT1	OBSL1
NOMO1	GLB1	GNA12
SEPN1	ZDHHC7	SEPN1
CLIC4	SLC39A14	ARMC9
PXDC1	U2SURP	ARFGAP1
